# Supplementary material for: Phylogenetic Analyses and Characterization of RNase X25 from Drosophila melanogaster Suggest a Conserved Housekeeping Role and Additional Functions for RNase T2 Enzymes in Protostomes
Source: PLoS One. 2014 Aug 18;9(8):e105444. doi: 10.1371/journal.pone.0105444 (PMC4136927; doi:10.1371/journal.pone.0105444)
Supplement: Table S2 — Proteins belonging to the RNase T2 family used for phylogenetic analyses. (XLSX) [file pone.0105444.s004.xlsx]

## Sheet: Sheet1
Supplemental Table S2. Proteins belonging to the RNase T2 family used for phylogenetic analyses
Name	Species	Common name	Accession number	Source
RNaseX25	Drosophila melanogaster	Fruit fly	NP_523966	protein database
RNase_Dsi	Drosophila simulans	Fruit fly	XP_002084038	protein database
RNase_Dse	Drosophila sechellia	Fruit fly	XP_002029644	protein database
RNase_Dya	Drosophila yakuba	Fruit fly	XP_002094103	protein database
RNase_Der	Drosophila erecta	Fruit fly	XP_001971390	protein database
RNase_Dan	Drosophila ananassae	Fruit fly	XP_001957874	protein database
RNase_Dps	Drosophila pseudoobscura pseudoobscura	Fruit fly	XP_001352514	protein database
RNase_Dpe	Drosophila persimilis	Fruit fly	XP_002024998	protein database
RNase_Dwi	Drosophila willistoni	Fruit fly	XP_002068640	protein database
RNase_Dvi	Drosophila virilis	Fruit fly	XP_002048306	protein database
RNase_Dmo	Drosophila mojavensis	Fruit fly	XP_002007797	protein database
RNase_Dgr	Drosophila grimshawi	Fruit fly	XP_001984514	protein database
RNase_Nvi1	Nasonia vitripennis	jewel wasp	NV18070-PA	Nasonia genome annotation. Corresponds to Locus LOC100114298 - Chromosome 4, Position 24,322,995 - 24,326,903 (-) Nasonia vitripennis assembly Nvit_2.0
RNase_Nvi2	Nasonia vitripennis	jewel wasp	NV17519-PA	Nasonia genome annotation. Corresponds to Locus LOC100114608 - Chromosome 3, Position 10,154,973 - 10,156,482 (+) Nasonia vitripennis assembly Nvit_2.0
RNase_Nvi3	Nasonia vitripennis	jewel wasp	NV23125-PA	Nasonia genome annotation. Corresponds to Locus LOC100678121 - Chromosome 3, Position 10,220,577 - 10,221,537 (+) Nasonia vitripennis assembly Nvit_2.0
RNase_Nvi4	Nasonia vitripennis	jewel wasp	NV23124-PA	Nasonia genome annotation. Corresponds to Locus LOC100677963 - Chromosome 3, Position 10,156,542 - 10,159,841 (+) Nasonia vitripennis assembly Nvit_2.0
RNase_Nvi5	Nasonia vitripennis	jewel wasp	NV17520-PA	Nasonia genome annotation. Corresponds to Locus? (model RNA 332124.m) Next to LOC100677963 -Chromosome 3, Position 10,160,370 - 10,161,319 (+) Nasonia vitripennis assembly Nvit_2.0
RNase_Nvi6	Nasonia vitripennis	jewel wasp	NV23123-PA	Nasonia genome annotation. Corresponds to Locus? (model RNA 328124.m) Next to LOC100114608 -Chromosome 3, Position 10,153,975 - 10,154,579 (+) Nasonia vitripennis assembly Nvit_2.0
RNase_Nvi7	Nasonia vitripennis	jewel wasp	NV31775-PA	Nasonia genome annotation. Corresponds to Locus? No annotation, obtained using genomic DNA data. Chromosome 3, Position 10,156,700 - 10,157,700 (inside model LOC100677963) (+) Nasonia vitripennis assembly Nvit_2.0
RNase_Gmo	Glossina morsitans morsitans	Tsetse fly	ADD18691	protein database
RNase_Cqu	Culex quinquefasciatus	southern house mosquito	XP_001858315	protein database
RNase_Aae	Aedes aegypti	yellow fever mosquito	XP_001658164	protein database
RNase_Aga	Anopheles gambiae	malaria mosquito	XP_318955	protein database
RNase_Tca	Tribolium castaneum	red flour beetle	XP_975968	protein database
RNase_Api	Acyrthosiphon pisum	pea aphid	BAH71717	protein database
RNase_Bmo	Bombyx mori	domestic silkworm	BB986004	Sequence derived from EST- Corresponds to BGIBMGA010520-TA - SilkDB V2.0 - Wrong annotation -
RNase_Phu	Pediculus humanus corporis	human body louse	XP_002432848	protein database
RNase_Pxu	Papilio xuthus	swallowtail butterfly	BAM20015	protein database
RNase_Mro	Megachile rotundata	alfalfa leafcutting bee	XP_003706196	protein database
RNase_Aec	Acromyrmex echinatior	Panamanian leafcutter ant	EGI70666	protein database
RNase_Sin	Solenopsis invicta	red fire ant	EFZ15615	protein database
RNase_Bim	Bombus impatiens	common eastern bumble bee	XP_003485604	protein database
RNase_Ame	Apis mellifera	honey bee	XP_003251356	protein database
RNase_Gfl1	Glyptapanteles flavicoxis	parasitoid wasp	ACE75101	protein database
RNase_Gfl2	Glyptapanteles flavicoxis	parasitoid wasp	ACE75125	protein database
RNase_Gin	Glyptapanteles indiensis	parasitoid wasp	ABK57041	protein database
RNase_Moc1	Metaseiulus occidentalis	western predatory mite	XP_003746238	protein database
RNase_Moc2	Metaseiulus occidentalis	western predatory mite	XP_003743957	protein database
RNase_Moc3	Metaseiulus occidentalis	western predatory mite	XP_003748072	protein database
RNase_Ama	Amblyomma maculatum	Gulf Coast tick	AEO34500	protein database
RNase_Rpu	Rhipicephalus pulchellus	Yellow Backed Tick	JAA59108	protein database
RNase_Isc1	Ixodes scapularis	black-legged tick	XP_002414857	protein database
RNase_Isc2	Ixodes scapularis	black-legged tick	EW855801	EST database
RNase_Cro	Caligus rogercresseyi	sea louse	ACO11506	protein database
RNase_Ccl	Caligus clemensi	sea louse	ACO15421	protein database
RNase_Lsa	Lepeophtheirus salmonis	salmon louse	ACO12981	protein database
RNase_Dpu	Daphnia pulex	common water flea	EFX78360	protein database
RNase_Aam	Amphibalanus amphitrite	barnacle	FM882265	EST database
RNase_Asu	Ascaris suum	pig roundworm	ADY44897	protein database
RNase_Bma	Brugia malayi	lymphatic filariasis nematode	XP_001901589	protein database
RNase_Wba	Wuchereria bancrofti	lymphatic filariasis nematode	EJW83181	protein database
RNase_Cbr	Caenorhabditis briggsae	nematode	XP_002647687	protein database
CeRNS	Caenorhabditis elegans	nematode	NP_503370	protein database
RNase_Oy	Crassostrea gigas	Pacific oyster	Q7M456	protein database
RNase_Oy2	Crassostrea gigas	Pacific oyster	HS222960	EST database
RNase_Oy3	Crassostrea gigas	Pacific oyster	various	EST database - Assembled from ESTs AM858135, AM862250, HS234948, HS193455
RNase_Mca	Mytilus californianus	California mussel	various	EST database - Assembled from ESTs ES406005, ES406886
RNase_Mga1	Mytilus galloprovincialis	Mediterranean mussel	FL491810	EST database
RNase_Mga2	Mytilus galloprovincialis	Mediterranean mussel	FL499121	EST database
RNase_Rph	Ruditapes philippinarum	Japanese littleneck	AM875510	protein database
RNase_Lgi1	Lottia gigantea	owl limpet	FC751052	EST database - Also jgi|Lotgi1|192305|estExt_Genewise1.C_sca_450266
RNase_Lgi2	Lottia gigantea	owl limpet	various	EST database - Assembled from ESTs FC668957, FC668956. Also jgi|Lotgi1|188360|estExt_Genewise1.C_sca_240032
RNase_Lgi3	Lottia gigantea	owl limpet	165243	From genome annotation. jgi|Lotgi1|165243|fgenesh2_pg.C_sca_50000084
RNase_Cte	Capitella teleta	polychaete worm	EY532342	EST database
RNase_Hme	Hirudo medicinalis	medicinal leech	FP638166	EST database
RNase_Hro	Helobdella robusta	leech	185826	From genome annotation. jgi|Helro1|185826|estExt_fgenesh4_kg.C_400002
omega_1	Schistosoma mansoni	blood fluke	ABB73002	protein database
omega_1 like	Schistosoma mansoni	blood fluke	CCD74604	protein database
RNase_Csi	Clonorchis sinensis	Chinese liver fluke	GAA50115	protein database
RNase_Sja1	Schistosoma japonicum	blood fluke	AAW26577	protein database
RNase_Sja2	Schistosoma japonicum	blood fluke	AAW26986	protein database
RNase_Sja3	Schistosoma japonicum	blood fluke	CAX74439	protein database
RNase_Sja4	Schistosoma japonicum	blood fluke	AAX28443	protein database
RNase_Sja5	Schistosoma japonicum	blood fluke	Sjp_0089440.1	S. japonicum database
RNase_Sja6	Schistosoma japonicum	blood fluke	Sjp_0077130.1	S. japonicum database
RNase_Sme1	Schmidtea mediterranea	planaria	DN291475	EST database
RNase_Sme2	Schmidtea mediterranea	planaria	EG346296	EST database
RNase_Sme3	Schmidtea mediterranea	planaria	DN315039	EST database
RNase_Tad	Trichoplax adhaerens	Placozoa	XP_002109086	protein database
RNase_Spu2	Strongylocentrotus purpuratus	purple sea urchin	XP_780287	protein database
RNase_Aqu	Amphimedon queenslandica	sponge	GW186317	EST database
RNASET2	Homo sapiens	human	NP_003721	protein database
RNase_Dre2	Danio rerio	zebrafish	FJ460212	Nucleotide database
RNase_Xla2	Xenopus laevis	African clawed frog	NP_001086583	protein database
RNase_Bfl2	Branchiostoma floridae	Florida lancelet (Amphioxus)	XP_002599492	protein database
RNase_Cin2	Ciona intestinalis	Sea squirt	XP_002129645	protein database
RNase_Ram	Reclinomonas americana	freshwater protozoon	EC791065	EST database
RNase_Jba	Jakoba bahamiensis	zooflagellate	EC687419	EST database
ERNS	Classical swine fever virus	Pestivirus	AFL56669	protein database
PAP_ERNS	Pronghorn antelope pestivirus	Pestivirus	AAX12371	protein database
BVDV_ERNS	Bovine viral diarrhea virus 1	Pestivirus	CAB91847	protein database
RNase_CcBV	Cotesia congregata bracovirus	Bracovirus	YP_184862	protein database
RNase_CvBV	Cotesia vestalis bracovirus	Bracovirus	AEE09526	protein database
RNase_CpBV1	Cotesia plutellae polydnavirus	Bracovirus	AAZ04269	protein database
RNase_CpBV2	Cotesia plutellae polydnavirus	Bracovirus	AAZ04273	protein database
RNase_CpBV3	Cotesia plutellae polydnavirus	Bracovirus	AAZ04290	protein database
RNase_Ahy1	Aeromonas hydrophila	bacteria	CAA47438	protein database
RNase_I	Escherichia coli	bacteria	NP_752630	protein database
